# Supplementary material for: Degradation of Bisphenol A by Nitrogen-Rich ZIF-8-Derived Carbon Materials-Activated Peroxymonosulfate
Source: Toxics. 2024 May 12;12(5):359. doi: 10.3390/toxics12050359 (PMC11125605; doi:10.3390/toxics12050359)
Supplement: Supplementary file 1 [file toxics-12-00359-s001.zip]

Archive with 1 entries (1 files):
- toxics-2948187-SI.pdf
